# Supplementary material for: Multidimensional Demographic Analyses of COVID-19 Vaccine Inequality in the United States: A Systematic Review
Source: Healthcare (Basel). 2025 Jan 13;13(2):139. doi: 10.3390/healthcare13020139 (PMC11765134; doi:10.3390/healthcare13020139)
Supplement: Supplementary file 1 [file healthcare-13-00139-s001.zip]

Archive with 1 entries (1 files):
- healthcare-3392680-supplementary.pdf
